# Supplementary material for: A New Genetic Linkage Map of the Zygomycete Fungus Phycomyces blakesleeanus
Source: PLoS One. 2013 Mar 14;8(3):e58931. doi: 10.1371/journal.pone.0058931 (PMC3597544; doi:10.1371/journal.pone.0058931)
Supplement: Dataset S1 — Allele details for progeny from the crosses between UBC21×NRRL1555. A, allele from NRRL1555; B, allele from UBC21; U, both alleles or ambiguous. Grey boxes indicate weak or failed PCR reactions. (XLSX) [file pone.0058931.s003.xlsx]

## Sheet: MAPPING DATA-UBC21x NRRL1555 
		4A	8A	11A	15A	17A	19A	21A	22A	24A	25A	26A	28A	29A	30A	32A	33A	34A	35A	37A	38A	39A	40A	41A	42A	45A	47A	50A	51A	52A	53A	54A	55A	57A	58A	60A	63A	65A	66A	69A	70A	72A	73A	77A	80A	81A	82A	83A	85A
43ALID0386-0387		B	B	A	B	B	B	B	A	B	A	B	B	A	A	A	A	A	A	A	B	B	A	B	A	B	B	B	B	A	B	A	A	B	B	A	A	A	B	A	A	B	A	A	A	B	B	A	B
43ALID1485-1486		B	B	A	.	B	B	B	A	B	A	B	B	.	.	A	A	A	.	A	B	B	.	B	A	B	B	B	B	A	B	A	A	B	B	A	A	B	B	.	A	B	A	.	A	B	B	A	B
11ai878-879		.	B	A	B	B	B	B	A	B	A	.	B	A	B	A	.	A	A	A	.	B	A	B	.	B	B	B	.	A	B	A	A	B	B	A	A	B	B	.	A	B	A	A	A	B	B	A	B
11ai857-ai858		B	A	A	A	B	B	B	A	B	A	B	B	A	B	A	A	A	A	A	B	B	B	A	A	B	B	B	B	B	B	A	A	B	B	A	A	B	B	A	A	B	A	A	A	B	B	A	B
11ALID0273-274		B	A	A	A	B	B	B	A	B	A	B	B	A	B	A	A	A	A	A	B	B	B	A	A	B	B	B	B	B	B	A	A	B	B	A	A	B	B	A	A	B	A	A	A	B	B	A	B
64ALID895-896		B	A	A	A	B	B	B	A	B	A	B	B	A	B	A	A	A	A	A	B	B	B	A	A	B	B	B	.	B	B	A	A	B	B	A	A	B	B	A	A	B	A	A	A	B	B	A	B
64ALID961-962		B	A	A	A	B	B	B	A	B	A	B	B	A	B	A	A	A	A	A	B	B	B	A	A	B	B	B	B	B	A	A	B	B	B	A	A	B	B	A	A	B	A	A	A	B	B	A	B
45ALID972-973		B	A	A	A	B	.	B	A	B	A	B	B	A	B	A	.	A	A	A	B	B	B	A	A	B	B	B	B	B	B	A	A	B	B	A	A	B	B	A	A	B	A	A	A	B	B	A	B
45ALID0604-0605		B	A	A	A	B	B	B	A	B	A	B	B	A	B	A	A	A	A	A	B	B	B	A	A	B	B	B	B	B	B	A	A	B	B	A	A	B	B	A	A	B	A	A	A	B	A	A	B
45ALID848-849		B	A	A	A	B	B	B	A	A	A	A	B	A	B	A	A	A	A	A	B	B	B	A	A	B	B	B	A	B	B	A	A	B	B	A	A	B	B	A	A	A	A	A	A	B	A	A	B
29ALID1475-1476		B	A	A	A	B	B	B	A	A	A	A	B	A	B	A	B	A	.	A	B	B	B	A	A	B	A	B	.	B	B	A	B	B	B	A	A	B	B	A	A	A	A	A	A	B	A	A	B
29ALID0606-0607		A	A	A	A	B	B	B	.	A	A	A	B	A	B	A	B	A	A	A	B	B	B	A	A	A	A	B	A	B	B	A	B	A	A	A	A	B	B	A	A	A	A	A	A	B	A	A	B
5ai886-887		A	B	A	A	B	B	B	A	A	A	A	B	A	B	A	B	A	A	A	B	B	B	A	A	A	A	B	A	B	B	A	B	A	A	A	A	B	B	A	A	A	A	A	A	B	A	A	B
5ALID0531-0532		A	B	A	A	B	B	B	A	A	A	A	B	A	B	B	B	A	A	A	B	B	B	A	A	A	A	B	.	B	B	A	B	A	A	A	A	B	B	A	A	A	A	A	A	B	.	A	B
5ai1070-1071		A	.	A	A	B	B	B	A	A	A	A	B	A	B	A	B	A	A	A	B	B	B	A	A	A	A	B	A	B	B	A	B	A	A	A	A	B	B	A	A	A	A	A	A	B	A	A	B
5ai814-861		A	B	A	B	B	B	B	A	A	A	A	B	A	B	A	B	B	A	A	B	B	A	A	A	A	A	B	A	B	B	A	B	A	A	A	A	A	B	A	A	A	A	A	A	B	A	A	B
5ALID1459-1460		A	B	A	B	.	B	B	A	A	A	A	B	A	.	A	B	B	A	A	B	B	A	B	A	A	A	B	.	.	.	A	A	A	A	B	B	A	B	A	A	A	B	A	.	B	A	A	A
5ALID0786-787		A	.	A	A	B	B	B	A	B	A	A	B	A	B	B	B	.	.	U	.	B	A	B	B	.	A	B	A	B	B	A	A	A	A	B	B	A	B	B	A	B	B	A	A	B	A	A	A
33ALID0887-0888		A	B	A	B	B	B	A	B	B	A	A	A	A	A	B	B	B	A	A	B	B	B	B	B	A	A	B	A	B	B	A	A	A	A	B	B	A	B	B	A	B	B	A	B	B	B	A	A
27ALID0641-0642		A	A	B	B	B	A	B	B	B	A	A	A	B	A	B	B	B	A	A	B	A	B	B	B	A	A	B	A	B	B	A	A	B	A	B	B	A	B	B	A	B	B	A	B	B	B	A	U
33ALID1479-1480		A	B	A	B	B	A	B	B	B	A	A	A	B	A	B	B	B	A	A	B	A	B	B	B	A	A	B	A	B	B	A	A	B	A	B	B	A	B	B	A	B	B	A	B	B	B	A	A
19ALID0464-465		A	B	A	B	B	A	B	B	A	A	A	A	B	A	B	B	B	A	A	B	A	B	B	B	A	A	B	A	B	B	A	A	B	A	B	B	A	B	B	A	B	B	A	B	B	B	A	A
19ALID1323-1324		B	B	A	B	A	A	B	B	A	A	A	A	B	A	B	B	B	A	A	B	A	B	B	B	A	A	B	A	B	B	A	A	B	A	B	B	A	B	B	A	A	B	A	B	B	B	A	A
19ALID1208-1209		B	B	B	B	A	A	B	B	A	A	A	A	B	A	B	B	B	A	A	B	A	B	B	B	A	A	B	A	B	B	A	A	B	A	B	B	B	B	A	A	A	B	B	B	B	B	A	A
8ALID1461-1462		.	B	B	.	A	A	B	B	A	A	A	.	B	B	B	B	B	A	A	B	A	B	B	B	A	A	B	.	B	B	A	A	B	A	A	B	B	B	A	A	A	B	B	B	B	B	A	U
8ALID0344-0345		B	B	B	B	A	A	B	B	A	A	A	A	B	B	B	B	B	A	A	B	A	B	B	B	A	A	B	A	B	B	A	A	B	A	A	B	B	B	A	A	B	B	B	B	B	B	.	B
10ALID0310-311		A	.	B	B	A	B	B	A	.	B	B	A	A	A	A	A	B	B	B	B	A	B	A	B	A	B	B	B	B	B	B	A	A	A	B	B	B	A	B	A	A	B	A	A	B	A	A	B
10ALID0257-258		A	.	B	B	B	B	B	A	A	B	B	A	A	B	A	B	B	B	B	B	B	B	A	A	A	B	B	B	B	B	A	A	A	B	B	B	A	B	A	A	B	A	A	B	A	A	A	A
46ALID0730-0731		A	A	A	B	B	B	B	A	B	B	B	A	A	B	A	A	B	B	A	B	A	B	A	A	B	B	A	A	B	B	A	B	A	.	B	B	A	B	B	B	B	A	A	B	A	A	A	A
1ALID0458-459		A	B	A	B	B	B	B	A	B	B	B	A	A	B	A	A	B	B	A	B	A	B	A	A	B	B	A	A	B	B	A	B	A	B	B	B	A	B	B	B	B	A	A	B	A	A	A	A
1ALID0866-867		A	B	A	B	B	B	B	A	B	B	B	A	A	B	A	A	B	B	A	B	A	B	A	A	B	B	A	A	B	B	A	B	A	B	B	B	A	B	B	B	B	A	A	B	A	A	A	A
1ALID0209-210		B	B	A	B	B	B	B	A	B	B	.	A	A	B	A	A	B	B	A	B	A	B	A	A	B	B	A	A	B	B	A	B	A	B	B	B	B	B	B	B	B	A	A	B	A	A	A	B
1ALID0312-313		.	B	A	A	B	.	B	A	B	B	B	A	A	B	A	A	B	B	A	B	A	B	A	A	B	B	A	.	B	B	A	B	A	A	B	B	B	B	B	B	B	A	A	B	A	A	A	A
18ALID489-490		A	A	B	B	B	B	B	B	.	B	.	A	B	B	A	.	A	B	B	B	A	B	B	A	A	A	A	B	B	B	A	A	A	A	B	A	B	B	B	.	.	B	B	A	A	A	A	A
18ALID1463-1464		A	.	A	A	A	B	A	B	B	B	B	A	B	B	A	A	B	B	A	B	A	B	B	A	A	A	A	A	B	B	A	B	A	A	B	A	A	B	B	B	B	B	A	A	A	B	A	A
7ALID1327-1328		A	A	A	A	A	B	A	B	B	B	B	A	B	B	A	A	B	B	A	B	A	B	B	A	A	A	A	A	B	B	A	B	A	A	A	A	A	B	B	B	B	B	A	A	A	B	A	A
26ALID0639-0640		A	A	A	B	A	B	A	B	B	B	B	A	A	B	A	B	B	B	A	B	A	B	B	A	A	A	A	A	B	B	B	B	A	A	A	A	A	B	B	.	.	A	A	A	A	B	B	.
7ALID0314-0315		A	.	A	B	A	B	A	B	B	B	B	A	A	B	A	A	B	B	A	B	A	B	B	A	A	A	A	A	B	B	B	B	A	A	A	A	A	B	B	B	B	B	A	B	A	B	A	A
3ALID1206-1207		A	A	A	B	A	B	A	B	A	B	B	A	A	B	A	A	A	B	A	B	A	B	B	A	A	A	A	A	B	B	B	B	A	A	A	A	A	B	B	B	A	B	A	B	A	B	A	A
7ALID0243-0244		A	A	A	B	A	B	A	B	B	B	B	A	A	B	A	A	B	B	A	B	A	B	B	A	A	A	A	A	B	B	B	B	A	A	A	A	A	B	B	B	B	B	B	B	A	B	A	A
3ALID0235-236		B	.	A	B	B	A	B	B	B	B	B	A	A	B	A	A	B	A	A	B	A	A	B	A	B	A	A	A	B	B	B	B	A	A	A	B	A	B	B	B	B	B	.	B	B	B	B	A
3ALID1600-1601		B	B	A	B	A	A	B	B	B	A	B	A	A	B	B	B	B	A	A	B	A	A	A	A	A	A	A	A	B	B	B	B	A	A	B	.	A	B	B	B	B	B	A	B	A	B	A	A
3ALID0233-234		B	A	A	B	A	A	B	B	B	A	B	A	A	A	B	B	B	A	A	B	A	A	B	A	A	A	A	A	B	B	B	B	A	A	B	A	A	B	A	A	B	B	A	B	A	B	A	B
3ALID1059-1060		B	B	A	.	A	A	B	B	B	A	B	A	A	A	B	B	B	A	A	B	A	A	B	A	U	A	A	A	B	B	B	B	A	A	B	A	A	B	B	B	B	B	A	B	A	B	A	A
23ALID0885-0886		B	B	B	B	A	A	B	A	B	A	A	A	A	B	A	A	B	A	A	B	A	A	A	A	B	A	A	B	A	B	B	B	.	A	B	A	A	B	B	.	A	A	.	B	A	.	A	A
23ALID1467-1468		B	.	B	B	A	A	B	A	B	A	A	A	A	B	A	A	B	A	A	B	A	A	A	A	B	A	A	B	A	B	B	B	.	.	.	A	A	B	B	A	A	A	B	.	A	B	A	A
22ALID0697-0698		B	B	B	B	A	B	B	A	B	A	A	A	A	B	A	A	B	A	A	B	A	A	A	A	B	A	A	B	A	B	B	B	B	A	B	A	A	B	B	A	A	A	B	B	B	B	A	A
22ALID1075-1076		B	B	B	B	A	A	B	A	B	B	A	U	A	B	A	A	B	B	A	B	A	A	A	A	B	A	A	B	A	B	B	B	B	A	B	A	A	B	B	.	A	A	B	B	B	B	A	A
4ALID0239-240		A	A	A	.	A	A	B	B	B	B	.	A	A	A	B	B	B	A	B	A	B	A	B	A	A	B	A	A	B	B	B	A	B	B	A	A	B	B	B	A	B	B	A	B	A	B	A	B
4ALID0395-396		B	A	A	A	A	B	B	A	B	B	B	A	A	B	B	B	B	A	B	A	B	A	B	B	A	A	B	A	B	B	A	A	B	B	A	A	B	B	B	A	A	B	A	B	A	B	A	B
4ALID0237-238		A	B	A	B	A	B	B	B	B	B	B	A	A	B	B	B	B	A	B	B	B	A	B	A	B	B	A	A	B	B	B	A	B	B	A	A	B	B	A	A	B	B	A	B	A	B	A	B
4ALID0782-0783		B	B	A	B	B	.	B	B	B	B	B	A	A	B	.	B	B	B	B	B	B	A	A	A	B	B	A	A	B	B	B	A	B	B	A	A	B	B	A	A	B	B	A	B	A	B	A	B
4ALID0388-389		B	B	A	B	A	B	A	B	B	B	A	A	B	B	A	A	B	B	B	.	A	A	A	A	A	B	A	A	A	B	B	A	A	A	B	A	A	B	A	A	B	B	A	B	A	A	A	B
2ai904-905		B	B	A	A	A	B	A	A	B	B	A	A	B	B	A	A	B	B	B	B	A	B	A	A	A	B	A	A	A	B	A	A	A	A	B	A	A	B	A	A	A	B	A	B	A	A	A	B
2ALID0600-0601		B	B	A	A	A	A	A	A	B	A	A	A	B	A	A	A	A	B	B	A	A	B	B	A	A	B	A	A	A	B	B	A	A	B	B	A	A	B	A	.	A	B	.	B	A	A	B	B
2ALID868-869		B	A	A	A	A	A	A	A	B	B	A	.	A	A	A	A	A	A	B	B	B	A	B	B	A	B	A	A	A	B	B	A	A	B	B	A	B	B	A	A	A	B	A	B	A	A	B	B
2ALID558-559		A	A	A	A	B	A	A	A	B	A	B	B	B	A	A	A	A	A	B	A	A	B	B	A	A	B	A	A	B	B	A	A	A	B	B	A	A	B	A	A	A	B	.	B	A	A	B	B
2ai1072-1073		.	.	A	A	B	A	A	A	B	A	.	B	B	A	A	A	A	A	B	A	B	B	B	B	B	B	A	A	B	B	A	A	A	A	B	A	A	B	A	A	A	B	A	A	.	A	A	B
2ai916-917		A	A	A	A	B	A	A	A	B	A	A	B	B	A	A	A	A	A	B	A	A	A	B	A	B	B	A	A	B	B	A	A	B	A	A	A	A	B	A	B	A	B	A	A	B	A	A	B
14ALID0321-322		B	.	A	A	B	A	A	A	B	A	A	B	B	A	A	A	A	A	B	A	A	A	B	A	B	B	A	A	B	B	A	B	A	A	A	B	A	B	A	B	A	B	A	A	B	A	A	A
14ALID0319-320		B	A	A	A	B	A	A	B	B	B	A	B	B	A	A	A	A	A	B	A	A	A	B	A	B	A	A	A	B	B	A	B	A	A	B	B	A	B	A	B	A	B	A	B	A	A	A	B
16ALID693-694		B	B	A	A	B	A	A	A	B	A	A	B	B	A	A	A	A	A	B	A	A	A	B	A	A	A	A	A	B	B	A	B	A	A	B	B	B	B	B	B	A	B	A	B	A	A	A	B
16ALID0794-795		B	.	A	A	B	A	A	B	A	A	A	B	B	A	A	A	A	A	B	A	A	A	B	A	A	A	A	A	B	B	A	A	A	B	B	B	B	B	A	B	B	A	A	B	A	B	A	B
72ALID0188-0189		B	B	A	A	B	A	A	B	A	A	A	B	B	B	A	A	A	A	B	A	A	A	B	A	A	A	A	A	B	B	A	A	A	B	B	B	B	B	A	B	B	A	A	B	B	B	A	B
40Ai880-881		B	B	A	A	B	A	A	B	A	A	A	B	B	B	A	A	A	A	B	A	A	A	B	A	A	A	A	A	B	B	A	A	A	B	B	B	B	B	A	B	B	A	A	B	B	B	A	B
40Ai884-885		B	B	A	A	B	A	A	B	A	A	A	B	B	B	A	A	A	A	B	A	A	A	B	A	A	A	A	A	B	B	A	A	A	B	B	B	B	B	A	B	B	A	A	B	B	B	A	B
24ALID1469-1470		B	B	A	A	B	A	A	B	A	A	A	A	B	B	A	A	A	A	B	A	A	A	B	A	A	A	A	A	B	B	A	A	A	B	B	B	B	B	A	B	B	A	A	B	B	B	A	B
24ALID0718-0719		B	B	A	A	B	A	A	B	A	A	A	A	B	B	A	A	A	A	B	A	A	A	B	A	A	A	A	A	B	B	A	A	A	B	B	B	B	B	A	B	A	A	A	B	B	B	A	B
6ALID0331-332		A	A	A	A	A	A	B	A	A	A	B	A	A	B	B	A	A	B	B	U	A	A	A	A	A	A	A	A	A	B	A	B	A	A	B	A	B	B	B	B	B	A	A	A	A	A	A	A
6ALID0190-191		A	A	A	A	A	A	B	A	A	A	B	A	A	B	B	A	A	B	B	A	A	A	A	A	A	A	A	A	A	B	A	B	A	A	B	A	B	B	B	B	B	A	A	B	B	A	A	B
6ALID0393-0394		A	A	A	A	A	A	B	A	A	A	B	A	A	B	B	A	A	B	B	U	A	A	A	A	A	A	A	A	A	B	A	B	A	A	B	A	B	B	B	B	B	A	A	B	B	A	A	B
6ALID1081-1082		A	A	A	A	A	A	B	A	A	A	B	A	A	B	B	A	A	B	B	U	A	A	A	A	A	A	A	A	A	B	A	B	A	A	A	A	B	A	A	A	B	A	A	B	B	A	A	B
6ALID0391-392		A	A	A	A	A	B	B	A	A	A	A	A	A	B	B	A	A	B	B	U	A	A	A	B	A	B	A	A	A	B	A	A	A	A	A	A	A	A	B	A	A	A	A	A	B	A	A	A
21ALID1079-1080		A	A	A	A	A	B	B	A	A	A	A	A	A	B	B	A	A	B	B	U	A	B	A	B	A	B	A	A	A	B	A	A	A	A	A	A	A	B	B	A	A	A	A	.	B	U	A	A
44ALID1015-1016		A	A	A	A	A	B	B	.	A	A	A	A	A	B	B	.	A	B	B	B	A	B	A	A	B	B	A	A	A	B	A	.	A	A	A	A	A	B	B	A	A	A	A	B	B	.	A	A
44ALID1184-1185		A	A	A	A	A	A	B	B	A	A	.	A	A	B	B	A	A	B	B	B	A	B	A	B	B	B	A	A	A	B	A	A	A	A	A	A	A	B	B	A	A	A	A	B	B	A	A	A
21ALID0759-760		A	A	A	A	A	B	B	A	A	A	.	A	A	B	B	A	A	B	B	B	A	B	A	B	B	B	A	A	A	B	A	A	A	A	A	A	A	B	B	A	A	U	B	B	B	A	A	B
21ALID1077-1078		A	A	A	A	A	B	B	.	A	A	A	A	.	B	B	A	A	B	B	U	A	B	A	B	B	B	A	A	A	B	A	A	A	A	A	A	A	B	B	A	A	A	A	B	B	A	A	A
54ALID1017-1018		A	A	A	.	A	B	B	A	A	A	A	A	A	B	B	A	A	B	.	A	A	B	A	B	B	B	A	A	A	B	A	A	.	A	A	A	A	A	B	A	A	A	A	B	B	A	A	A
32ALID0403-0404		A	A	A	A	A	B	B	A	A	A	A	A	A	B	B	A	A	B	B	U	A	B	A	B	B	B	A	B	A	B	A	A	A	A	A	A	A	B	B	A	A	A	B	B	B	A	A	A
77ALID0192-0193		.	A	A	A	A	B	B	A	A	A	A	A	A	B	B	A	A	B	.	A	A	B	A	B	B	B	A	A	.	B	A	A	A	A	A	A	A	B	B	A	A	B	.	B	B	A	A	A
38ALID1151-1152		A	A	B	A	A	B	B	A	A	A	A	A	A	B	B	A	A	B	A	A	A	B	A	B	B	B	A	A	B	B	A	A	A	B	A	A	B	B	A	A	A	A	B	B	B	B	A	A
38ALID1007-1008		A	A	B	A	A	B	B	A	A	A	A	A	A	B	.	A	A	B	A	U	A	.	A	B	B	B	A	A	B	B	A	A	A	B	A	A	B	B	A	.	A	A	B	B	B	B	A	A
32ALID0360-0361		A	A	B	A	A	B	B	A	A	A	A	A	A	B	B	A	A	B	A	U	A	B	A	B	B	B	A	A	B	B	A	A	A	B	A	A	B	B	A	A	A	A	B	B	B	B	A	A
53ALID0241-0242		B	B	B	A	B	A	A	A	B	A	B	A	A	A	B	B	B	B	A	A	B	A	A	A	B	A	B	B	B	B	A	B	A	A	B	B	A	B	B	A	B	B	B	A	A	A	B	B
53ALID0211-0212		B	A	B	A	B	A	A	A	B	A	B	A	B	A	B	B	A	B	A	A	B	A	A	A	B	A	B	B	B	B	A	A	A	A	B	B	A	B	B	A	B	B	B	A	A	A	B	B
30ALID0927-0928		A	A	B	A	B	A	A	A	B	A	B	A	B	A	B	B	A	B	A	A	B	A	A	A	B	A	B	B	B	B	A	A	A	A	B	B	A	B	B	A	B	B	B	A	A	A	B	B
30ALID0485-0486		A	B	B	A	A	A	A	A	B	A	A	A	B	A	A	A	B	B	A	A	B	A	A	A	B	A	B	A	B	B	A	A	A	A	A	B	A	B	B	A	B	B	B	A	A	A	B	B
30ALID0925-0926		A	B	B	A	A	A	A	A	B	A	A	B	B	A	B	B	B	B	A	A	B	A	A	A	B	B	B	A	B	B	A	A	A	A	A	B	A	B	B	A	B	A	B	A	B	A	A	A
47ALID0397-0398		A	B	B	A	B	B	A	A	B	A	A	B	B	A	B	A	B	B	A	A	B	A	B	A	B	B	B	B	B	B	B	A	B	B	A	A	A	B	B	B	B	B	B	B	B	B	A	B
41ALID0205-0206		A	B	B	A	B	B	A	A	B	A	A	B	B	A	B	A	B	B	A	A	B	A	B	A	B	B	B	B	B	B	B	A	A	B	A	A	A	B	B	B	B	U	.	A	B	A	A	B
41ai986-1018		A	B	B	A	B	B	A	A	B	A	A	B	B	A	B	A	B	B	A	B	A	A	B	A	B	B	B	B	B	B	B	A	A	A	A	A	A	B	B	B	B	B	A	A	B	A	A	B
sex phenotype		A	B	B	A	B	B	A	A	B	A	A	B	B	A	B	A	B	B	A	B	A	A	B	A	B	B	B	B	B	B	B	A	A	B	A	A	A	B	B	B	B	B	A	A	B	A	A	B
sexM or sexP gene		A	B	B	A	B	B	A	A	B	A	A	B	B	A	B	A	B	B	A	B	A	A	B	A	B	B	B	B	B	B	B	A	A	B	A	A	A	B	B	B	B	B	A	A	B	A	A	B
41ai990-998		A	B	B	A	B	B	A	A	B	A	A	B	B	A	B	A	B	B	A	B	A	A	B	A	B	B	B	B	B	B	B	A	B	B	B	A	A	B	A	B	B	B	A	A	B	A	A	B
56ALID1019-1020		B	B	B	A	B	A	A	A	B	A	A	B	B	A	B	B	B	A	A	B	A	A	B	A	B	B	B	B	B	B	A	A	A	B	A	A	A	B	A	B	B	B	B	A	B	.	B	B
31ALID1477-1478		B	B	B	B	B	A	A	A	B	A	.	A	B	A	B	B	B	A	A	B	A	A	B	A	B	.	.	.	.	B	A	A	B	B	A	A	A	.	A	.	B	.	B	A	B	A	.	B
31ALID0720-0721		B	B	B	B	B	A	A	A	B	A	A	A	B	A	B	B	B	A	A	B	A	A	B	A	B	B	B	B	B	B	A	A	B	B	A	A	A	B	A	B	B	B	B	A	B	A	B	.
12ALID0304-305		A	A	A	B	B	A	B	A	B	B	B	A	B	B	A	A	B	B	B	B	B	A	B	B	B	A	B	A	A	B	B	B	B	A	B	A	A	B	B	B	A	A	B	A	A	B	B	B
12ALID0302-303		A	B	A	B	B	A	B	A	B	B	B	B	B	B	A	A	B	B	B	B	B	A	B	B	B	A	B	A	A	B	B	B	B	B	A	A	B	B	B	B	A	A	B	A	A	B	B	B
12ALID1325-1326		A	A	A	B	B	B	B	B	B	B	B	B	B	B	A	.	B	B	A	A	B	A	B	B	B	A	B	A	A	B	B	B	A	B	A	A	B	B	B	A	A	A	B	A	A	B	B	B
13ALID0306-307		A	A	A	B	.	A	B	B	B	B	B	B	B	B	A	A	B	A	A	A	A	A	B	B	B	A	.	A	A	B	B	B	A	B	A	A	B	B	B	A	A	A	B	A	A	B	B	B
13ALID0327-328		A	B	A	B	B	A	A	B	B	B	A	B	B	B	A	A	B	A	A	A	A	A	B	B	B	A	B	A	A	B	A	A	A	B	A	A	B	B	B	A	A	A	B	B	A	B	B	B
50ALID1147-1148		B	A	A	A	B	B	B	B	B	A	B	B	A	B	B	B	B	A	B	B	A	B	A	B	A	A	B	A	B	B	A	B	B	B	B	B	B	B	B	A	A	A	A	B	B	B	A	A
8ALID0035-0069		B	.	A	B	B	B	B	B	B	A	B	B	A	B	B	B	B	A	B	B	A	B	A	B	A	A	B	A	A	B	A	B	B	B	B	B	A	B	B	A	A	A	A	B	B	B	A	A
8ALID0251-0252		B	A	A	B	B	A	B	B	B	A	B	B	A	B	B	B	B	A	B	B	A	B	A	B	A	A	B	A	A	B	A	B	B	B	B	B	A	B	B	A	A	A	A	B	B	B	A	A
8ALID1369-1370		B	A	A	B	.	A	B	B	B	A	A	B	A	A	A	B	B	U	B	B	A	B	A	B	A	.	B	A	A	B	A	B	.	B	B	B	A	B	B	A	A	A	A	B	B	.	A	A
49ALID0734-0735		B	A	A	B	B	A	B	B	B	U	A	B	A	A	A	B	B	B	B	B	A	B	U	B	B	A	B	A	A	A	B	A	B	B	B	B	A	B	B	A	A	A	B	B	B	A	B	A
48ALID0732-0733		B	B	A	B	B	B	A	B	B	B	B	B	B	B	A	B	A	B	B	A	B	B	B	A	A	A	A	A	B	B	B	A	B	A	B	A	A	B	B	B	B	A	B	A	A	A	B	B
9ALID1065-1066		B	B	A	B	B	B	A	B	B	B	B	B	B	A	A	B	A	B	B	A	A	B	B	B	A	A	A	A	B	B	B	A	B	A	B	A	A	B	B	B	B	A	B	A	B	A	B	B
9ALID0255-256		B	A	A	B	B	B	A	B	B	B	B	B	B	A	A	B	A	B	B	B	A	B	B	B	A	A	B	A	B	B	B	A	B	A	B	A	A	B	B	B	A	B	A	A	B	A	A	A
9ALID1067-1068		B	A	A	B	B	B	A	B	B	B	A	B	B	A	A	.	A	A	B	B	A	B	B	B	A	A	B	B	B	B	B	A	A	A	A	A	A	B	B	B	A	B	A	A	B	A	A	A
9ALID0351-352		B	A	A	B	.	B	A	B	B	B	A	B	B	A	A	B	A	A	B	B	A	B	B	B	A	A	B	B	B	B	B	A	A	A	B	B	B	B	B	B	A	B	A	A	B	A	A	A
35ALID0412-413		A	A	A	B	A	B	A	B	B	B	A	A	A	A	A	B	A	A	B	A	A	A	B	A	A	A	B	B	B	B	B	A	A	A	B	A	A	B	A	B	A	B	A	A	B	A	A	A
35ALID1525-1526		A	A	A	B	A	B	A	B	B	B	A	A	A	A	A	B	A	A	A	A	B	.	.	A	B	A	B	.	B	B	B	.	A	A	A	B	A	B	A	B	A	B	A	A	B	A	B	A
22ALID1523-1524		A	A	A	B	B	B	A	B	B	B	A	A	B	A	A	B	A	A	A	A	B	A	A	A	B	B	B	B	B	B	B	A	A	A	A	B	A	B	A	B	A	B	A	B	B	A	B	A
28ALID0643-0644		A	A	A	B	B	B	A	B	B	B	A	A	B	A	A	B	A	A	A	A	B	A	A	A	B	B	B	A	B	B	B	A	A	A	A	B	.	.	A	B	A	B	A	B	B	B	B	A
28ALID1473-1474		A	A	B	B	B	B	B	A	B	B	A	A	B	A	B	B	A	A	A	A	B	A	A	A	B	B	B	.	B	B	B	A	A	A	A	B	A	B	A	B	A	B	A	B	B	A	B	A
67ALID0410-0411		A	A	B	B	B	B	B	A	B	B	A	A	B	A	B	B	A	A	A	A	B	A	A	A	B	B	B	A	B	B	B	A	A	A	A	A	A	B	A	B	A	B	A	B	B	A	B	A
34ALID1481-1482		A	.	B	B	B	B	B	A	A	B	A	A	B	A	B	B	A	A	A	A	B	A	.	A	B	B	B	A	B	B	B	B	A	A	A	A	A	B	.	B	A	B	B	B	A	A	B	A
37ALID0724-0725		A	A	B	A	B	B	B	A	A	B	A	A	B	A	B	B	A	A	A	A	B	B	B	B	B	B	B	A	B	B	B	B	A	A	B	A	B	B	A	B	A	B	B	B	A	B	B	B
15ALID0602-0603		A	B	A	B	B	B	B	B	B	B	B	A	B	B	B	B	B	A	B	A	A	B	A	A	B	B	B	A	B	B	A	A	B	A	B	B	A	B	A	B	B	A	B	A	B	A	A	A
15ALID510-511		A	B	A	.	B	.	B	.	B	.	.	A	.	B	B	B	B	A	B	.	.	B	A	A	B	B	B	A	.	B	B	A	B	A	B	B	A	B	A	B	B	A	B	A	B	A	A	A
25ALID0637-0638		A	B	B	B	B	B	B	B	B	B	B	A	B	B	B	B	B	A	B	A	A	B	A	A	B	B	.	A	B	B	A	A	B	A	B	B	A	B	A	B	B	A	B	A	B	A	A	A
25ALID1471-1472		A	B	A	B	B	B	B	B	B	B	B	A	B	B	B	B	B	A	B	A	A	B	A	A	B	B	B	.	B	B	A	A	B	A	B	B	A	B	A	B	B	A	B	A	B	A	A	A
15ai888-889		A	B	A	B	B	B	A	B	B	B	B	A	B	A	B	B	B	A	B	A	A	B	A	A	B	B	B	A	B	B	A	A	B	A	B	B	A	B	A	B	B	A	A	A	B	A	A	A
15ALID0279-280		A	B	A	B	B	B	A	B	B	B	B	A	A	A	B	B	B	A	B	A	A	B	A	A	B	B	B	A	B	B	A	A	B	A	B	B	A	B	A	B	B	A	.	A	B	A	A	A
36ALID0247-248		A	B	A	B	B	B	A	A	B	B	A	A	A	A	A	A	B	A	B	A	A	A	A	A	B	B	B	A	B	B	A	A	B	A	A	A	A	U	A	B	B	A	B	A	B	A	A	A
3ALID1057-1058		B	A	A	B	B	B	B	A	B	A	B	A	.	A	A	B	B	A	B	A	A	B	A	A	A	B	B	B	B	B	A	A	B	B	A	A	A	B	A	B	A	A	A	A	B	B	B	A
17ALID695-696		B	A	A	B	B	B	B	A	B	A	B	A	B	A	A	B	B	A	B	A	A	B	A	A	A	B	B	B	B	B	A	A	B	B	A	A	A	B	A	B	A	A	A	A	B	B	B	A
3ALID1061-1062		B	A	B	B	B	B	B	A	B	A	A	A	B	A	A	B	B	A	B	A	A	B	A	B	A	B	B	B	B	B	A	A	B	B	A	A	A	B	A	B	A	A	B	A	B	B	B	B
20ALID0323-324		B	B	B	B	B	B	B	A	B	A	A	A	B	A	A	B	A	A	B	A	A	B	A	B	A	B	B	B	B	B	A	A	B	B	A	A	A	B	A	B	A	A	B	A	B	B	B	B
20ALID1321-1322		B	A	A	B	B	B	B	A	B	A	A	A	B	B	.	B	A	A	B	.	A	B	A	B	A	A	B	B	B	B	A	A	.	B	A	A	A	B	A	B	A	B	B	A	B	B	B	B
20ALID1073-1074		B	A	A	B	B	B	B	A	B	A	A	A	B	B	A	.	A	A	B	B	A	B	A	.	A	A	B	B	B	B	A	B	B	B	A	A	A	B	A	B	A	B	B	A	A	B	B	B
[truncated: 73 more columns]
