# Supplementary material for: A New Genetic Linkage Map of the Zygomycete Fungus Phycomyces blakesleeanus
Source: PLoS One. 2013 Mar 14;8(3):e58931. doi: 10.1371/journal.pone.0058931 (PMC3597544; doi:10.1371/journal.pone.0058931)
Supplement: Dataset S3 — Allele details from progeny isolated from eight zygospores of crosses between UBC21×NRRL1555. A, allele from NRRL1555; B, allele from UBC21; U, both alleles or ambiguous. (XLS) [file pone.0058931.s005.xls]

## Sheet: Zygospore 1
Progeny	ALID0391	ALID0397	ALID0786	ALID0247	ALID0251	ALID0273	ALID0602	ALID0243	ALID0302	ALID0388	ALID0412
1	B	B	B	B	B	B	B	B	B	B	B
2	B	B	B	B	B	B	B	B	B	B	B
3	B	B	B	B	B	B	B	B	B	B	B
4	B	B	B	B	B	B	B	B	B	B	B
5	B	B	B	B	B	B	B	B	B	B	B
6	B	B	B	.	B	B	B	B	B	B	B
7	B	B	B	B	B	B	B	B	B	B	B
8	B	B	B	B	B	B	B	B	B	B	B
9	B	B	B	B	B	B	B
10	B	B	B	B	B	B	B
11	B	B	B	B	B	B	B
12	B	B	B	B	B	B	B
13	B	B	B	B	B	B	B
14	B	B	B	B	B	B	B
15	B	B	B	B	B	B	B
16	B	B	B	B	B	B	B
17	B	B	B	B	B	B	B
18	B	B	B	B	B	B	B
19	B	B	B	B	B	B	B
20	B	B	B	B	B	B	B
21	B	B	B	B	B	B	B
22	B	B	B	B	B	B	B

## Sheet: Zygospore 2
Progeny	ALID0391	ALID0397	ALID0786	ALID0247	ALID0251	ALID0273	ALID0602	ALID0243	ALID0302	ALID0388	ALID0412
1	A	A	B	B	A	A	B	B	B	B	B
2	A	A	B	B	A	A	B	B	B	B	B
3	A	A	A	B	B	B	B	A	B	A	A
4	A	A	A	B	B	B	B	A	B	A	A
5	A	A	B	B	A	A	B	B	B	B	B
6	A	A	A	B	B	B	B	A	B	A	A
7	A	A	B	B	A	A	B	B	B	B	B
8	A	A	B	B	A	A	B	B	B	B	B
9	A	A	A	B	B	B	B
10	A	A	A	B	B	B	B
11	A	A	A	B	B	B	B
12	A	A	A	B	B	B	B
13	A	A	A	B	B	B	B
14	A	A	A	B	B	B	B
15	A	A	A	B	B	B	B
16	A	A	A	B	B	B	B
17	A	A	B	B	A	A	B
18	A	A	B	B	A	A	B
19	A	A	B	B	A	A	B
20	A	A	A	B	B	B	B
21	A	A	A	B	B	B	B
22	A	A	B	B	A	A	B
23	A	A	B	B	A	A	B
24	A	A	A	B	B	B	B

## Sheet: Zygospore 3
Progeny	ALID0391	ALID0397	ALID0786	ALID0247	ALID0251	ALID0273	ALID0602	ALID0243	ALID0302	ALID0388	ALID0412	ALID0393
1	A	A	A	B	A	A	B	A	A	B	A	A
2	A	B	A	B	B	A	B	A	A	A	A	A
3	A	B	A	B	B	A	B	A	A	A	A	A
4	A	A	A	B	A	A	B	A	A	B	A	A
5	A	B	A	B	B	A	B	A	A	A	A	A
6	A	A	A	B	A	A	B	A	A	B	A	A
7	A	A	B	B	A	A	B	A	A	B	A	A
8	A	B	A	B	B	A	B	A	A	A	A	A
9	A	A	B	.	B	A	A					A
10	A	.	A	.	A	A	B					A
11	A	B	A	B	B	A	B					A
12	A	B	A	B	B	A	B					A
13	A	B	A	B	B	A	B					A
14	A	B	A	B	B	A	B					A
15	A	B	A	B	B	A	B					A
16	A	B	A	B	B	A	B					A
17	A	B	A	B	B	A	B					A
18	A	B	A	B	B	A	B					A
19	A	B	A	B	B	A	B					A
20	A	A	A	B	A	A	.					A
21	A	B	A	B	B	A	.					A
22	A	A	A	B	A	A	B					A
23	A	B	A	B	B	A	B					A
24	A	A	B	A	B	B	A					B

## Sheet: Zygospore 4
Progeny	ALID0391	ALID0397	ALID0786	ALID0247	ALID0251	ALID0273	ALID0602	ALID0243	ALID0302	ALID0388	ALID0412
1	B	A	B	.	B	A	A	B	B	A	A
2	B	A	B	A	B	A	A	B	B	A	A
3	B	A	B	A	B	A	A	B	B	A	A
4	B	A	A	B	A	B	B	B	B	B	B
5	B	A	B	A	B	A	A	B	B	A	A
6	B	A	B	A	B	A	A	B	B	A	A
7	B	A	B	A	B	A	A	B	B	A	A
8	B	A	A	B	A	B	B	B	B	A	A
9	B	A	B	A	B	A	A				A
10	B	A	B	A	B	A	A				A
11	B	A	A	B	A	B	B				B
12	B	A	B	A	B	A	A				A
13	B	A	B	A	B	A	A				A
14	B	A	B	A	B	A	A				A
15	B	A	A	B	A	B	B				B
16	B	A	B	A	B	A	A				A
17	B	A	B	A	B	A	A				A
18	B	A	B	A	B	A	A				A
19	B	A	B	A	B	A	A				A
20	B	A	B	A	B	A	A				A
21	B	A	A	B	A	B	B				B
22	B	A	B	A	B	A	A				A
23	B	A	B	A	B	A	A				A
24	B	A	B	A	B	A	A				A
						r

## Sheet: Zygospore 5
Progeny	ALID0391	ALID0397	ALID0786	ALID0247	ALID0251	ALID0273	ALID0602	ALID0243	ALID0302	ALID0388	ALID0412
1	A	B	A	B	B	B	B	A	A	B	A
2	B	B	B	A	A	B	A	B	A	B	B
3	B	B	B	A	A	B	A	B	A	B	B
4	A	B	A	B	B	B	B	A	A	B	A
5	A	B	A	B	B	B	B	A	A	B	A
6	B	B	B	A	A	B	A	B	A	B	B
7	B	.	B	A	A	B	A	B	A	B	B
8	A	B	A	B	B	B	B	A	A	B	A
9	A	B	A	B	B	B	B
10	A	B	A	B	B	B	B
11	A	B	A	B	B	B	B
12	A	B	A	B	B	B	B
13	A	B	A	B	B	B	B
14	B	B	B	A	A	B	A
15	A	B	A	B	B	B	B
16	A	B	A	B	B	B	B
17	A	B	A	B	B	B	B
18	A	B	A	B	B	B	B
19	A	B	A	B	B	B	B
20	A	B	A	B	B	B	B
21	A	B	A	B	B	B	B
22	B	B	B	A	A	B	A
23	A	B	A	B	B	B	B
24	A	B	A	B	B	B	B

## Sheet: Zygospore 6
Progeny	ALID0391	ALID0397	ALID0786	ALID0247	ALID0251	ALID0273	ALID0602	ALID0243	ALID0302	ALID0388	ALID0412
1	A	A	A	B	A	A	B	B	A	B	A
2	A	.	A	A	A	B	A	A	B	B	A
3	A/B	A	A	B	A	A	B	B	A	B	.
4	A	A	.	B	A	A	B	B	A	B	A
5	A	B	A	A	A	B	A	A	B	B	A
6	A	B	A	A	A	B	A	A	B	B	A
7	A	A	A	B	A	A	B	B	A	B	A
8	A	B	A	A	A	A	A	A	B	B	A
9	A	B	.	A	A	A	A	.	.	B	A

## Sheet: Zygospore 7
Progeny	ALID0391	ALID0397	ALID0786	ALID0247	ALID0251	ALID0273	ALID0602	ALID0243	ALID0302	ALID0388	ALID0412
1	A	B	A	A	A	A	A	A	B	A	A/B
2	B	B	A	B	B	B	B	B	B	B	A/B
3	B	B	A	B	B	B	B	B	B	B	A
4	A	B	A	A	A	A	A	A	B	A	A/B
5	B	B	A	B	B	B	B	B	B	B	A/B
6	A	B	A	A	A	A	A	A	B	A	A/B
7	B	B	A	B	B	B	B	B	B	B	A/B
8	B	B	A	B	B	B	B	B	B	B	A/B
9	B	B	A	B	B	B	B
10	B	B	A	B	B	B	B
11	B	B	A	B	B	B	B
12	B	B	A	B	B	B	B
13	B	B	A	B	B	B	B
14	B	B	A	B	B	B	B
15	B	B	A	B	B	B	B
16	B	B	A	B	B	B	B
17	B	B	A	B	B	B	B
18	B	B	A	B	B	B	B
19	B	B	A	B	B	B	B
20	B	B	A	B	B	B	B
21	B	B	A	B	B	B	B
22	B	B	A	B	B	B	B
23	B	B	A	B	B	B	B
24	B	B	A	B	B	B	B

## Sheet: Zygospore 8
Progeny	ALID0391	ALID0397	ALID0786	ALID0247	ALID0251	ALID0273	ALID0602	ALID0243	ALID0302	ALID0388	ALID0412
1	B	A	B	A	A	A	A	A	A	A	B
2	B	A	B	A	A	A	A	A	A	A	B
3	B	A	B	A	A	A	A	A	A	A	B
4	B	A	B	A	A	A	A	A	A	A	B
5	B	A	B	A	A	A	A	A	A	A	B
6	B	A	B	A	A	A	A	A	A	A	B
7	B	A	B	A	A	A	A	A	A	A	B
8	B	A	B	A	A	A	A	A	A	A	B
9	B	A	B	.	A	A	A
10	B	A	B	A	A	A	A
11	B	A	B	A	A	A	A
12	B	A	B	A	A	A	A
13	B	A	B	A	A	A	A
14	B	A	B	A	A	A	A
15	B	A	B	A	A	A	A
16	B	A	B	A	A	A	A
17	B	A	B	A	A	A	A
18	B	A	B	A	A	A	A
19	B	A	B	A	A	A	.
20	B	A	B	A	A	A	A
21	B	A	B	A	A	A	A
22	B	A	B	A	A	A	A
23	B	A	B	A	A	A	A
24	B	A	B	A	A	A	A
25	B	A	.	.	A	A	.
